# Supplementary material for: Mapping Regioisomer-Dependent Buchwald–Hartwig C-N Coupling: Bromoimidazo[1,5-a]pyridines as a Model Electrophile Series
Source: Molecules. 2026 Jul 3;31(13):2339. doi: 10.3390/molecules31132339 (PMC13363657; doi:10.3390/molecules31132339)
Supplement: Supplementary file 1 [file molecules-31-02339-s001.zip]

Archive with 1 entries (1 files):
- molecules-4393397-supplementary.pdf
